# Supplementary material for: Muscle Mass as a Biomarker for Health Status and Function in Pediatric Individuals with Neuromuscular Disabilities: A Systematic Review
Source: Children (Basel). 2024 Jul 3;11(7):815. doi: 10.3390/children11070815 (PMC11276588; doi:10.3390/children11070815)
Supplement: Supplementary file 1 [file children-11-00815-s001.zip]

Archive with 1 entries (1 files):
- children-2996058-supplementary.pdf
